# Supplementary material for: Similar Outcomes in Males and Females Undergoing Surgery for Infective Endocarditis
Source: J Clin Med. 2024 Aug 23;13(17):4984. doi: 10.3390/jcm13174984 (PMC11396445; doi:10.3390/jcm13174984)
Supplement: Supplementary file 1 [file jcm-13-04984-s001.zip]

Archive with 1 entries (1 files):
- jcm-3149135-supplementary.pdf
